# Supplementary material for: Combined Treatment with L-Carnitine and Nicotinamide Riboside Improves Hepatic Metabolism and Attenuates Obesity and Liver Steatosis
Source: Int J Mol Sci. 2019 Sep 5;20(18):4359. doi: 10.3390/ijms20184359 (PMC6770226; doi:10.3390/ijms20184359)
Supplement: Supplementary file 1 [file ijms-20-04359-s001.zip]

Archive with 3 entries (2 files):
- ijms-569120.-supplementary/
- ijms-569120.-supplementary/Supplemental Figure 1 LC and NR paper_24072019.pdf
- ijms-569120.-supplementary/Supplemental table 1 LC and NR paper_24072019.pdf
